# Supplementary material for: Endoplasmic reticulum-associated SKN-1A/Nrf1 mediates a cytoplasmic unfolded protein response and promotes longevity
Source: eLife. 2019 Apr 11;8:e44425. doi: 10.7554/eLife.44425 (PMC6459674; doi:10.7554/eLife.44425)
Supplement: Supplementary file 1. [file elife-44425-supp1.xlsx]

## Sheet: Sheet1
	Lehrbach and Ruvkun. Supplementary file 1.
	Figure	Replicate	Genotype	N	Mean lifespan	stdev lifespan	% change lifespan*	P-value (log-rank test)*
	5a	1	wild type	61	19.9	0.615
	5a	1	skn-1a(mg570)	47	16.7	0.455	-16.0804	1.68e-05
	5a	2	wild type	70	20.82	0.547
	5a	2	skn-1a(mg570)	61	12.71	0.533	-38.9529	<10E-20
	5a	3	wild type	74	17.9	0.548
	5a	3	skn-1a(mg570)	79	14.2	0.396	-20.6704	4.35e-08
	5a	4	wild type	72	18.8	0.431
	5a	4	skn-1a(mg570)	70	15.2	0.484	-19.1489	9.2e-07
	5a	5	wild type	53	19.1	0.577
	5a	5	skn-1a(mg570)	86	12.6	0.375	-34.0314	5.55e-16
	5b	1	skn-1a(mg570)	61	12.7	0.533
	5b	1	skn-1a/c(zu67)	99	12.1	0.412	-4.72441	0.335
	5b	2	skn-1a(mg570)	86	12.6	0.375
	5b	2	skn-1a/c(zu67)	87	12.3	0.366	-2.38095	0.722
	5b	3	skn-1a(mg570)	42	14.6	0.572
	5b	3	skn-1a/c(zu67)	56	13	0.544	-10.9589	0.175
	5c	1	wild type	61	19.7	0.503
	5c	1	skn-1a/c(zu67); mgTi1[rpl-28::skn-1a::gfp]	56	24	0.662	21.8274	2.26e-07
	5c	2	wild type	70	20.82	0.547
	5c	2	skn-1a/c(zu67); mgTi1[rpl-28::skn-1a::gfp]	69	22.8	0.689	9.51009	0.00115
	5c	3	wild type	74	17.9	0.548
	5c	3	skn-1a/c(zu67); mgTi1[rpl-28::skn-1a::gfp]	68	20.5	0.614	14.5251	0.00159
	5d	1	wild type	63	18.4	0.587
	5d	1	mgTi4[rpl-28::HA::skn-1a::gfp]	60	22.1	0.597	20.1087	1.23e-05
	5d	2	wild type	75	19.2	0.49
	5d	2	mgTi15[rpl-28::skn-1a::gfp]	67	21.4	0.47	11.4583	0.013
	5d	2	mgTi4[rpl-28::HA::skn-1a::gfp]	77	23.1	0.467	20.3125	6e-07
	5d	2	mgTi17[rpl-28::HA::skn-1a::gfp]	77	23.4	0.481	21.875	2.67e-08
	5d	2	mgTi5[rpl-28::HA::skn-1a::gfp]	66	23.2	0.573	20.8333	4.44e-07
	5e	1	wild type	61	19.9	0.615
	5e	1	png-1(ok1654)	29	12.6	0.363	-36.6834	<10E-20
	5e	2	wild type	70	20.82	0.547
	5e	2	png-1(ok1654)	67	9.78	0.247	-53.0259	<10E-20
	5e	3	wild type	74	17.9	0.548
	5e	3	png-1(ok1654)	60	10.5	0.301	-41.3408	<10E-20
	5e	4	wild type	72	18.8	0.431
	5e	4	png-1(ok1654)	79	10.8	0.293	-42.5532	<10E-20
	5f	1	png-1(ok1654)	57	9.35	0.257
	5f	1	png-1(ok1654); skn-1a(mg570)	59	10.24	0.341	9.51872	0.0299
	Supplementary file 1. Summary of lifespan data
	* in comparison to grey row of the same replicate
